# Supplementary material for: Computing the Structural Dynamics of RVFV L Protein Domain in Aqueous Glycerol Solutions
Source: Biomolecules. 2021 Sep 29;11(10):1427. doi: 10.3390/biom11101427 (PMC8533350; doi:10.3390/biom11101427)
Supplement: Supplementary file 1 [file biomolecules-11-01427-s001.zip]

Archive with 1 entries (1 files):
- biomolecules-1335869-supplementary.pdf
